# Supplementary material for: Molecular Traceability Approach to Assess the Geographical Origin of Commercial Extra Virgin Olive Oil
Source: Foods. 2024 Jul 16;13(14):2240. doi: 10.3390/foods13142240 (PMC11275430; doi:10.3390/foods13142240)
Supplement: Supplementary file 1 [file foods-13-02240-s001.zip]

Archive with 1 entries (1 files):
- foods-3037861-supplementary.pdf
